# Supplementary material for: Oral Health of Children and Adolescents in the United Arab Emirates: A Systematic Review of the Past Decade
Source: Front Oral Health. 2021 Sep 29;2:744328. doi: 10.3389/froh.2021.744328 (PMC8757796; doi:10.3389/froh.2021.744328)
Supplement: Supplementary file 3 [file Table_3.XLSX]

## Sheet: Cover Page
Supplementary Material 2: Details of included studies (design, sample, methodology, results, and conclusion) Title: Oral Health among Children and Adolescents in the United Arab Emirates: A Systematic Review of the Past Decade Fatme Al Anouti1*, Myriam Abboud2, Dimitrios Papandreou1, Suzan Haidar3, Nadine Mahboub3,4, Rana Rizk5 1Department of Health, College of Natural and Health Sciences, Zayed …

## Sheet: Details of included studies
		Characteristics							Selection: (Maximum 5 stars)				Comparability: (Maximum 2 stars)	Outcome: (Maximum 3 stars)
First Author	Year	Emirate	Design	Population	Sampling	Outcomes and Assessment methods	Results	Conclusion	1) Representativeness of the sample: a) Truly representative of the average in the target population. * (all subjects or random sampling) b) Somewhat representative of the average in the target population. * (non-random sampling) c) Selected group of users. d) No description of the sampling strategy.	2) Sample size: a) Justified and satisfactory. * b) Not justified.	3) Non-respondents: a) Comparability between respondents and non-respondents characteristics is established, and the response rate is satisfactory. * b) The response rate is unsatisfactory, or the comparability between respondents and non-respondents is unsatisfactory. c) No description of the response rate or the characteristics of the responders and the non-responders.	4) Ascertainment of the exposure (risk factor): a) Validated measurement tool. ** b) Non-validated measurement tool, but the tool is available or described.* c) No description of the measurement tool.	1) The subjects in different outcome groups are comparable, based on the study design or analysis. Confounding factors are controlled. a) The study controls for the most important factor (select one). * b) The study control for any additional factor. *	1) Assessment of the outcome: a) Independent blind assessment. ** b) Record linkage. ** c) Self report. * d) No description.	2) Statistical test: a) The statistical test used to analyze the data is clearly described and appropriate, and the measurement of the association is presented, including confidence intervals and the probability level (p value). * b) The statistical test is not appropriate, not described or incomplete.
Ahmad	2019	Dubai	Cross-sectional	779 school children in governmental schools Age: range: 6-10 years; mean(SD): 8.1(0.8) years %Males: 33.8% %Emirati: NR	Schools: random Children: exhaustive	Examination: by one caliberated dentist MIH: gold standard caliberation citeria utilized by the first German multicenter study on MIH MIH index: WHO criteria (1994) DMFT: gold standard caliberated criteria of a German epidemiological study DMFT index: EAPD criteria	Low prevalence of MIH (7.59%); NS difference between genders (Male: 7.58%; Females: 7.57%) Prevalence of MIH: twice higher in low socioeconomic class schools (11.31%) as compared to high class (4.58%) Mean(SD) DMFT was high: 2.41(1.7); Sig. higher in children with MIH than those without MIH (3.5(1.7)) vs. 2.3(3.1); 49.5% of MIH cases had DMFT from 3-5 and 16.8% had DMFT ≥6) DMFT: higher in school…	Prevalenve of MIH is low, with no gender differences, while dental caries and fluorosis are high requiring preventive efforts There is a positive association between MIH and dental caries and socioeconomic classes	*	*	*	**	0	**	*
Al Halabi	2016	Abu Dhabi	Cross-sectional	506 healthy school children Age: mean(SD): 4.92(0.841); range: 2.6-6.8 years %Males: 51.8% %Emirati: NR	Schools: random Children: exhaustive	Examinations: by one of 2 calibrated examiners Tooth Wear: classified according to a modified criterion from the tooth wear index (Smith BJ and Robb ND): 0 or 1: mild tooth wear; 2: moderate tooth wear; 3: severe tooth wear Patient’s oral, para-functional and dietary habits, oral hygiene behaviors, health, personality, socioeconomic status: questionnaire	Overall prevalence of tooth wear: 97.6% (females: 49.39%; males: 53.03%) Out of 9213 teeth examined, 3834 teeth had no tooth wear and the remaining 5379 had different levels of tooth wear Out of 9213 teeth examined: 41.6%, 42.1%, 16.2%, 0.15% showed no tooth wear, mild, moderate and severe tooth wear Upper incisor and upper canine segments demonstrated the highest prevalence and severity of tooth…	High prevalence of tooth wear in primary teeth (97.6%) There is a difference in the prevalence and severity of tooth wear within the primary teeth and within the upper and lower dentition Possible risk factors include: age, mother’s employment, mouth breathing, and anterior deep bite	*	0	*	*	**	**	*
Al Mashhadani	2017a	Dubai	Interventional	1500 students aged 4-6 years in 7 randomly chosen private and governmental schools	Random	Intervention: Duration: 3 months Daily tooth brushing with fluoridated toothpaste after mealtime in school: -Special charts: given to school nurses to follow up on students -School nurses: trained to ensure proper tooth brushing technique, hygiene standards, and give oral health awareness tips to students -Materials (brushes, toothpaste, charts…) -Parents: introduced on the tooth brushing scheme,…	Presence of visible PI decreased from 76.8% to 36.7% Children accepted the activity, enjoyed participating daily, and had higher awareness of the importance of daily brushing and consequences of poor oral hygiene Higher success of the activity when the school administration and school nurse embraced and accepted having the students brushing daily in schools Main barriers included: storage of the …	Tooth brushing in schools might encourage and enforce good oral hygiene habits and improve children’s oral hygiene status and the attitudes of their parents This program could be implemented with the possibility of setting up policies and guidelines to govern its application in all schools
Al Mashhadani	2017b	Dubai	Cross-sectional	5617 children in public and private schools: G1: 1317 (5-7 years; males: 43.3%) G2: 2237 (12-14 years: 48.5%) G3: 2063 (15-17; males: 33.4%) %Emirati: NR	Multistage cluster random	Dental caries: WHO criteria (2013) Examination by trained examiners, principally visual with the child in a supine position on a dental chair in mobile dental units, under the dental chair light	G1: 60.3% diagnosed with decay; 7.5% with missing teeth; 21.6% with fillings; ≈60% had untreated caries dmft>0: 65.1% Mean dmft/ DMFT: 3.87 G2: 41.6% diagnosed with decay; 7% with missing teeth; 29.4% with fillings; ≈41% had untreated caries dmft>0: 59.2% Mean dmft/ DMFT: 1.83 G3: 42.4% diagnosed with decay; 15.6% with missing teeth; 39.3% with fillings; 42.4% had untreated caries dmft>0: 65.9% M…	Caries prevalence in school children in Dubai is high, especially the ones in the youngest age group	*	*	*	NA	NA	**	NA
Alnuaimi	2016	Abu Dhabi, Al Ain, Dubai	Retrospective	120 medical records of children diagnosed with leukaemia Age: <15 years; mean age: 4.67 years %Male: 56.7% %Emiratis: 36.7%	Hospitals: convenient Medical records: unclear	Description of oral health problems at different stages of treatment: medical record review Assessment method for oral health problems: not reported	Prevalence of oral health problems: 60% NS association between age, gender, nationality, or family history and the abnormalities of oral health Sig. association between oral manifestations and the treatment centre (prevalence among patients treated locally: 75% vs. Abroad: 2.8% vs. both: 22.2%) Common oral health problems: Oral mucositis and ulceration, followed by Dental caries; Candidiasis; Her…	The overall prevalence of oral health problems in leukaemic patients is 60% The most common oral health problem was oral mucositis and ulceration followed by dental caries and oral candidiasis The peak occurrence of most oral problems was during phase IV (maintenance) Oral health problems were more common among patients who received treatment and follow-up locally rather than abroad	*	0	NA	NA	NA	**	NA
Al Salami	2018	National	Case-control	Cases: 128 healthy pre-school children of incarcerated mothers at nine UAE prison nurseries Age: <6 years; mean(SD): 3.12(1.39) years %Males: 50.8% %Emirati: 1.6% Control: 254 healthy pre-school children of non- incarcerated mothers matched by age, gender, nationality and geographic location Age: <6 years; mean(SD): 3.39(1.34) years %Males: 53.1% %Emirati: 2.37% Caregivers: 45 caregivers from all…	Cases: exhaustive Controls: random	Examitation: by a calibrated paediatric dentist using the basic WHO oral health survey methods Dental caries: dmft Index (WHO criteria 1997) Oral hygiene status: by scoring gingivae, debris/plaque and calculus (diagnostic criteria of the Children’s Dental Health Survey 2013) Dental health knowledge and attitude of prison nursery caregivers towards children’s oral health: structured questionnaire …	Prevalence of caries: Cases: 89.8% vs. Controls: 92.1% (NS) Mean(SD) dmft score: Cases: 4.97(3.61) vs. Controls: 4.48(3.60) (NS) Sig. higher RI and CIn in the control group (4.43 and 4.2%; 0.34 and 0.3%) NS difference in TEI (Cases: 2.1 vs. Controls: 1.4%) Sig. higher TNI in the study group (14.74%; 1.91%) Sig. less good oral hygiene in the study group (6.2%; 18.2%) Sig. higher score of debris/pl…	Preschool children residing in prison nurseries with their incarcerated mothers have high dmft scores and high caries prevalence, similarly to the control group The oral hygiene of these children was significantly poorer than the control group The tooth extraction and treatment need indices were higher, and the restorative and care indices were lower in the study group compared to the control gro…	*	Cases: * Controls: 0 Caregivers: *	Cases: * Controls: 0 Caregivers: *	**	0	**	*
Alantali	2020	Abu Dhabi	Pre-post	173 children referred to a specialist paediatric dentist and scheduled for restorative dental general anaesthesia in a tertiary specialist paediatric hospital Age: range: 2-6 years; mean(SD): 4.6(1.86) %Males: 46% %Emirati: NR	Unclear	DMFT: WHO criteria (1997) Presence of pathological changes (abscesses and fistulae): recorded OHRQoL: pre and post anaesthesia: Early Childhood Oral Health Impact Scale (ECOHIS) for child and family, with higher scores representing a greater oral health impact and/or poorer OHRQoL, administered in English or Arabic	Sig. decrease in ECOHIS scores post-restorative dental general anaesthesia, with a large effect size for the child (2.19) and family (2.79) sections Sig. lower ECOHIS scores post-treatment, except for avoiding smiling demonstrating a Sig. increase Sig. association between baseline DMFT and changes in self-image and social interaction domains of the child impact section NS relationship between DMF…	Preschool children’s restorative dental general anaesthesia resulted in significant improvement in all child and family physical, psychological, and social aspects of OHRQoL, with large effect sizes for the social interaction domains of the child impact section, and family impact section There was an association between DMFT and changes in child self-image and social interaction
Al Hashmi	2017	Dubai	Case-control	Cases: 84 children with CP from special needs centers Age: range: 4-18 years; mean(SD): 9.33(3.89) %Males: 60.7% %Emiratis: 42.9% Controls: 124 healthy children with matching age and gender from private/public schools Age: range: 4-18 years; mean(SD): 9.30(2.68) %Males: 44% %Emiratis: 68%	Children with CP: Exhaustive Controls: Unclear	Examination: by two calibrated investigators dmft and DMFT indices: WHO criteria (year not reported) Simplified OHI: as per Greene & Vermillion (1964) Gingivitis, calculus index, and oral debris index: marked as absent or present	Prevalence of dental caries: Overall: CP: 53%; Controls: 57.6%; in the primary teeth: CP: 58.9%; Controls: 70.5%; in the permanent teeth: CP: 25.4%; Controls: 17.9% NS difference in dmft and DMFT between groups: mean(SD) DMFT index: CP: 2.83(2.86) vs. control: 2.16(2.89); Filled: CP: 0.53(2.04) vs. control: 0.22(0.61); Restorative Index (RI): CP: 1.9 vs. Control: 4.7; Met Need Index (MNI): CP: 0.…	Caries experience is similar between the CP and the control subjects. CP patients had significantly higher CI, Class II molar relationship, anterior open bite, anterior spacing, trauma to anterior teeth, angular cheilitis, macroglossia, and drooling, as well as higher severity of erosion compared with healthy controls	Cases: * Controls: 0	*	0	NA	0	**	*
Alkhabuli	2020	Ras Al Khaimah	Cross-sectional	54 special healthcare needs children from a rehabilitation center Age: ≤17 years %Males: 70.4% %Emirati: NR %Arabs: 100%	Unclear	Examination: by a single calibrated examiner with the child on an adjustable chair. Dental caries: DMFT index (WHO criteria 1997) Oral hygiene: Simplified OHI Occlusion anomalies : Angle's classification of occlusion Crowding, spacing, and anterior open bite: recorded Children on need of orthodontic treatment: identified using the Modified Index of Orthodontic Treatment Need	Prevalence of dental caries: 85.2% (62% of DS and Mental Disability subjects had caries, and 24% of Autistic subjects) Mean(SD) dmft/DMFT: 5.67(4.69) Oral hygiene: Good: 64.8%; Fair: 25.9%; Poor: 9.3% NS differences between genders or age groups; Sig. difference across type of disabilities, whereby Good oral hygiene: DS: 77%, Mental Disability: 36%, Autism: 100%, Deafness and Hearing Loss: 60%, M…	High prevalence of dental caries and periodontal diseases among the subjects regardless of the type of disability Education of the children’s parents and caregivers on the need for diet modification, meticulous oral hygiene, and regular dental visits is needed	0	0	0	NA	NA	**	*
AlKhayat	2018	Dubai	Cross-sectional	2957 children in private preschool and kindergartens G1: 273 (3 years; males: 49.08%) G2: 1205 (4 years; males: 52.28%) G3: 1479 (5 years; males: 51.58%) %Males: 51.6% %Emirati: NR	Unclear	Caries in primary dentition: WHO criteria (1987) Examination by calibrated dentist, in a school class setting using natural light and dental mirrors SIC: mean dmft of the one third of the sample with the highest caries score	Total sample: 38.5% diagnosed with caries; mean(SD): dmft: 1.55(2.75); SIC: 4.55(3.12) G1: 25.6% dignosed with caries (males: 22.4%; females: 28.8%) Total sample: mean(SD): dmft: 0.90(2.18); dt: 0.83(2.09); mt: 0.02(0.27); ft: 0.03(0.19); SIC: 2.07(2.45) Males: mean(SD): dmft: 0.69(1.71); dt: 0.67(1.69); mt: 0.02(0.27); ft: 0.02(0.14); SIC: 2.07(2.45) Females: mean(SD): dmft: 1.09(2.53); dt: 1.00…	Caries prevalence and SIC index increased as the age increased: Sig. higher mean dmft, and ft component with age Sig. lowest dt component in the lowest age group All of the dmft components in males presented lower values compared with females	0	0	0	NA	NA	**	0
Al-Raeesi	2018	Dubai	Case-control	Cases: 38 β-thalassemia major children attending a genetic and thalassemia center Age: mean(SD): 10.79(3.54); range: 4-18 %Emirati: 100% %Males: 34.3% Controls: 76 healthy children attending government schools located in the same demographic region, and matched to the thalassemia age group, sex, and dentition Age: mean(SD): 10.18(3.19); range: NR %Males: 31.6% %Emirati: 100%	Unclear	Oral examination: by calibrated examiners Indices: Caries Index: dmft/DMFT MNI: (M+F/DMF (m+f/dmf)) RI: (F/F+D (f/f+d)) Simplified Oral Hygiene Index of Greene and Vermillion (Debris index + Calculus index) on permanent first molars Angle Molar Malocclusion classification Dentofacial anomalies and oral soft tissue lesions examination (atrophy of tongue papillae, median rhomboid glossitis, gingiva…	Dental caries Overall prevalence: children with thalassemia: 68.4%; controls: 48.7% Prevalence in primary dentition: children with thalassemia: 86.4%; controls: 68.8% Prevalence in permanent dentition: children with thalassemia: 31.4%; controls: 15.7% DMFT/dmft caries index Sig. higher mean DMFT in children with thalassemia (mean(SD): 1.49(2.67) vs. controls: 0.21(0.56)) NS difference in mean dmf…	Children with thalassemia had higher caries rate, higher DMFT index, more calculus, more gingival pigmentation, higher proportions of retained primary teeth, and less gingivitis compared with healthy children NS differences were noted regarding orofacial manifestations	0	*	0	NA	0	**	*
Alshehhi	2020	Dubai	Case-control	62 preterm children Age: mean(SD): 8.1(1.54) years %Males: 51.6% %Emirati: NR 62 full-term children Age: mean(SD): 8.1(1.73) %Males: 54.8% %Emirati: NR	Random	Enamel defects: standardized scoring method by the EAPD, by a trained and calibrated examiner Enamel defects index: MIH/HSPM by Ghanim et al. (2015). Caries Index: DMFT\dmft index according to WHO criteria (1997)	Overall prevalence of enamel defects in both groups: 41% (Sig. higher in preterm group: 58.15% vs. full-term group: 24.2%; OR: 4.33, 95%CI: 2.01-9.36) In the pre-term group: 69.4% of those whom had a caesarean delivery had enamel defects Sig. asscoiation between low birth weight and intubation, and enamel defects NS. asscoation betwen diseases during pregnancy, hospitalization in early life, syst…	Enamel Defects were 4 times more prevalent among preterm children. The highest proportion was found those with abnormal birth weights No enamel defects presented in the majority of the fullterm infants who had a normal birth weight Low birth weight, caesarean delivery, and intubation were significantly related to the occurrence of enamel defects DMFT index was higher amongst pre-term group	*	*	0	NA	0	**	*
Dakhili	2014	Ajman	Cross-sectional	175 children in one school Age range: 11-15 years %Emirati: NR %Arabs: 100%	Exhaustive	Socio-demographic characteristics, oral hygiene knowledge and practice: questionnaire provided in Arabic	Knowledge on importance of brushing: 100% Practice of brushing teeth: 100% Frequency of brushing: Correct knowledge: 84.5%; Correct practice: 78.8% Type of brush: Correct knowledge: 46.8%; Correct practice: 48.5% Frequency of changing brush: Correct knowledge: 67.4%; Correct practice: 70.8% Duration of brushing: Correct knowledge: 35.4%; Correct practice: 21.7% Method of brushing: Correct knowled…	Good knowledge and practice regarding importance of brushing, frequency of brushing, frequency of changing the brush, interdental cleaning, and cleaning the tongue were observed Poor knowledge and practice regarding duration of brushing, method of brushing, use of mouthwash, frequency of tongue cleaning, and materials to clean the tongue were observed Sig. association between correct knowledge an…	0	0	0	*	0	*	*
El Batawi	2017	Sharjah	Cross-sectional	435 children in daycare centers Age: mean(SD): 1.2(3.6) years %Males: 55% %Emirati: 51.4%	Unclear	Examination: by one calibrated investigator using disposable mirrors and torches of light on ordinary chairs Dental caries: WHO criteria (2013) Child’s dietary habits, oral hygiene habits, frequency of dental visits, socioeconomic status, and preventive care awareness, knowledge, and attitudes of the caregivers: questionnaire	%Caries-free: 23% of children in private daycares vs. 78% in public daycares of urban and rural areas NS difference between the mean dmft score of the boys and of girls enrolled either in private or public daycare centers Sig. higher mean dmft score in residents enrolled in private daycares than nationals in public daycares (8.1 vs. 0.8) Sig. lower caries prevalence in children in public daycares…	High caries rates were observed in children attending private daycare centers where there is a lack of preventive care awareness of the caregivers, and a lack of structured meals and snacks plan (i.e. sweetened milk, juices, and snacks were served more frequently), compared with public daycares, where there is availability of preventive oral health orientations for caregivers by the Ministry of H…	0	0	*	*	**	**	*
Elamin	2018	Abu Dhabi	Cross-sectional	186 children from nurseries Age: mean: 2.46; range: 18 months-4 years %Males: 59.1% %Emirati: 46.2%	Stratified random	Caries: WHO criteria (2013) Plaque: PI SIC: as described by Bratthall Examination by one trained dentist experienced in working with children under field conditions with the child seated in a conventional school chair facing a window with sunlight access under standard conventional light with the dentist wearing a headlight, using a sterilized, disposable set consisting of an illuminated mouth mi…	Mean(SD): dmft: 1.68(2.8); dt: 1.70(2.8); ft: 0.02(0.1); mt: 0 Emirati: dmft: 2.60(3.2); dt: 2.57(3.2); ft: 0.03(0.2); mt: 0 Non-Emirati: dmft: 0.75(1.8); dt: 0.75(1.8); ft: 0(0); mt: 0 Sig. higher dmft and dt in Emirati children Sig. higher dmft in Emirati children residing in rural areas than in urban or suburban areas NS difference in mean dmft between boys and girls Prevalence of dental carie…	4 out of 10 nursery children have dental caries Sociodemographic factors, dietary and oral health habits were associated with dental caries Emirati children showed higher mean dmft, PI and SCI than non-Emirati children Low maternal education, rural nursery location, infrequent tooth-brushing, frequent consumption of high-sugar food items and Emirati nationality were significantly associated with …	*	0	0	*	0	**	*
Ghaith	2019	Dubai	Case-control	Cases: 84 children with Down Syndrome (DS) from special needs care centers Age: range: 4-18 years; mean(SD) age: 9.3(2.8) %Males: 59.4% %Emirati: Unclear Controls: 112 healthy children from private/ public schools matching in age and gender Age: range: 4-18 years; mean(SD) age: 11.7(4.4) %Males: 44% %Emirati: Unclear	Stratified random	Examination: by two caliberated investigators using standard coded form, portable dental chair, artificial light, disposable mouth mirror, and a WHO ball‑ended dental probe (WHO1997) Caries Index: dmft in primary dentition and DMFT in permanent dentition using the WHO criteria (1997) MNI: M+F/decayed‑missing‑filled RI: F/F+D percent OHI: used for assessment of periodontal status as per Greene and…	Prevalence of dental decay: children with DS (57.6%); Healthy controls (57.6%) (NS) Sig. higher DMFT in DS children (2.73(0.22)) than healthy children (1.65(2.46)) Primary dentition: dmft index: DS: 3.42(4.15); Controls: 2.76(2.93) (NS); RI: DS: 27; Controls: 2.52; MNI: DS: 40; Control: 2.54 Permanent dentation: dmft index: Sig. higher in DS: 3.32(4.62) than Controls: 2.16(2.89); RI: DS: 26.81; C…	DS children had higher caries rate, more calculus, erosion, and malocclusion problems, higher proportion of open bite, crossbite, scissor bite, anterior spacing, and posterior spacing, and more Class III molar relationship compared with healthy children, but receiverd more restorations and dental treatment and had better access to dental care Parental awareness programs that stress the importance…	*	*	0	NA	NA	**	*
Gopinath	2016	Sharjah	Cross-sectional	403 5‑year‑old preschoolers attending kindergarten %Males: 48.1% %Emirati: 31.2%	Convenient	Examination: by a calibrated examiner on a portable dental chair with good light illumination Dental erosion: confined to palatal surfaces of maxillary incisors using the erosion index (United Kingdom National Survey of Children’s Dental Health) Caries: WHO criteria (1997)	Rates of dental erosion: 58.8%; dissolution of enamel: 55.0%; exposed dentin: 3.7% Males: Mean(SD) dmft: 6.41(5.04); dt: 6.05(4.9); mt: 0.05(0.54); ft: 0.28(0.94) Females: Mean(SD) dmft: 6.01(4.95); dt: 5.61(4.88); mt: 0.19(1.20); ft: 0.24(0.84) (NS difference between genders) Predictors of dental erosion: Arab non-Emirati nationalities (OR: 0.27; 95%CI: 0.18–0.42); Caries experience (OR: 0.28; 9…	58.8% of 5‑year‑old preschoolers were affected by dental erosion Caries experience and consumption of acidic drinks were associated with dental erosion	0	0	0	*	**	**	*
Gopinath	2015	Sharjah	Cross-sectional	405 healthy children attending a pediatric dentistry teaching clinic Age: mean(SD): 8.47(1.65); range: 3-12 years %Males: 57% %Emirati: NR	Unclear	Amount of dental plaque and gingival condition: assessed on the inner and outer surfaces of six index teeth Plaque deposition: Silness and Loe criteria Gingival status: GI of Loe and Silness Average amount of plaque accumulation and the gingival condition: measured and categorical scores were used Dental caries: WHO criteria (1997) Dental examination: by calibrated dentists, while seated on the d…	The majority of the children brushed their teeth once a day Children ≤6 years: mean(SD) dmft: males: 7.86(3.35); females: 6.97(3.38) DMFT: males: 0.04(0.28); females: 0.03(0.17) PI: males: 1.63(0.75); females: 1.33(0.74) (Sig. higher in males) GI: males: 1.06(0.81); females: 1.06(0.79) Children >6 years: mean(SD) dmft: males: 6.00(3.55); females: 5.79(3.84) DMFT: males: 1.48(2.14); females: 1.79(…	Female gender and children more than 6 years are more likely to have gingivitis	0	0	0	*	**	**	*
Hashim	2011	Ajman	Cross-sectional	1036 children from public and private schools Age: 5-6 years (50.5% and 49.5%, respectively) %Males: 49.7% %Emirati: NR	Schools: random Children: exhaustive	Examination: by caliberated dental examinators while sitting on an ordinary chair, using natural daylight without radiographs Dental caries: WHO criteria (1997) Dietary habits, oral hygiene practices, and their utilisation of dental services: questionnaire	Prevalence of s-ECC: 31.3% (95% CI 23.6, 38.9) In adjusted model: Sig. associations between s-ECC and monthly income (OR for children from low-income families (Dhs 1000-3000): 1.43 (1.11, 1.85) compared with children from high income families (>Dhs 7000)); high level of snack consumption (OR: 1.80 (1.26, 2.58) compared with using children with low snacking level); and dental visiting (OR for thos…	The prevalence of s-ECC in young children is high Socio-economic characteristics (low-income families), dietary habits (igh snack consumption level), and dental utilisation only when having a problem are important determinants of dental caries experience Oral health programs targeted at the treatment and underlying causes of dental caries are urgenty needed	*	0	*	*	**	**	*
Hashim	2013	Ajman	Cross-sectional	1036 school children Age: range: 5-6 years %Males: 50% %Emirati: 68.6%	One-stage random cluster	Examination: by a single examiner systematically, tooth-by-tooth (and surface-by-surface), using disposable mouth mirrors, with the child sitting on an ordinary chair at the school health clinic, using natural daylight for illumination Caries prevalence: percentage of children who have one or more decayed, filled or missed surface Severity of caries experience: mean DMFS and DMFT scores Oral hygi…	Mean(SD) plaque score: 0.67(0.32) In adjusted model: Children who had a high snack consumption level had higher mean plaque score than those with low snack consumption (adjusted difference: 0.13; 95%CI: 0.02-0.24) Children who brushed their teeth twice or more per day had lower mean plaque score than those who brushed their teeth less than daily (adjusted difference: -0.09; 95%CI: -0.17;-0.00) NS…	Higher higher snack consumption is significantly associated with plaque score, and DMFT score, while higher frequency of tooth brushing is associated with lower plaque scores, and lower DMFT The sig. association between plaque and DMFT suggests that children with high plaque scores are more likely to experience caries	*	0	*	*	**	**	*
Hussain	2018	Dubai	Cross-sectional	342 children in public schools Age: mean(SD): 9.4(1.2); range: 8-12 %Males: 37.1% %Emirati: NR	Random cluster	Prevalence and severity of MIH: EAPD criteria MIH severtity status: EAPD criteria (severe “loss of enamel with the need for atypical restoration”, moderate “loss of enamel,” and mild “color change”) Examination: by calibrated investigators, separately and then together	Prevalence of MIH: 27.2%, Sig. higher in girls (32.6%) than boys (18.1%) Of the 27.2% diagnosed children, 65.6% had only molar hypomineralization while 34.4% had MIH MH prevalence in maxillary molars: 20.8%; Sig. higher than in mandibular molars (14.6%) Sig. higher presence of demarcated opacities in females (30.2%) than males (15.7%) Sig. higher hypoplasia in maxillary first molars (20.8%) than …	High prevalence of MIH in school children, mainly with a mild severity Prevalence of MIH and MH was significantly higher in females, and related to location of tooth in the oral cavity	*	*	0	NA	NA	**	*
Jaber	2011	Sharjah	Cross-sectional	61 children children with Autism Spectrum Disorder attending a day center for autisim Age: range: 6-20 years; mean: 8.45 years %Males: 73.7% %Emirati: NR	Exhaustive	Examination: by one examiner using a dental mirror, explorer, and a periodontal probe with William’s markings while seated on a dental chair dmft index and DMFT index: WHO criteria (1997). MNI: the ratio of the missing plus filled teeth to the mean dmft RI: ratio of filled to filled plus decayed teeth percentage by Jackson(1973) Gingival status: GI of Loe and Silness (1973) Oral hygiene: accordin…	Prevalence of dental caries: 77% (Males: 73.3%; Females: 87.5) Mean(SD) dmft of the primary and early, mixed dentition years: 2.2(1.77) Mean(SD) DMFT of the late, mixed dentition and permanent dentition: 1.8(1.67) and 4.0(1.44), respectively Sig. higher mean(SD) dmft/DMFT for females than males (4.4(1.17) vs. 1.63(1.0)) Dental health per age group: 6-10 years: mean dmft: 2.2; MNI: 0.06 11-15 year…	Dental caries might affect both primary and permanent dentitions of autistic children The percentage of decayed, missing, and filled teeth increased with increasing age Effective oral health promotion strategies need to be implemented	0	0	0	NA	NA	**	*
Khadri	2018	Sharjah	Cross-sectional	803 secondary school children from public/private schools Age: range: 11-17 years; mean(SD): 12.8(1.4) %Males: 50.4% %Emirati: 40.5%	Schools: random Children: unclear	Oral hygiene status and associated fators: questionnaire in Arabic Examination: under artificial light with the participant sitting up straight and facing the principal investigator Dental caries: WHO criteria (1997) Oral cleanliness: BASCD criteria	Prevalence of caries: 75.5%; decayed teeth: 71.6%; missing teeth: 4%; filled teeth: 17.9% DMFT: 3.19(2.9) (highest with the Arab population as compared with other nationalities) 97.5% of females were regular in their good hygiene vs. 89.4% of males Arab population brushed their teeth less commonly (UAE nationals: 94.5%; other Arabs: 89.2%; Indian subcontinent: 98.5%; Others: 95.4%) More UAE natio…	Obesity and dental caries are not significantly associated The most important predictor for dental caries was soft drink consumption	*	*	0	**	**	**	*
Khadri	2020	Sharjah	Cross-sectional	803 healthy school children Age: range: 11-17 years; mean(SD): 12.8(1.4) years %Males: 50.5% %Arabs: 75% %Emirati: NR	Schools: Random Children: unclear	Examination: using disposable diagnostic kits, with the child comfortably seated on an arm chair with a back rest by using an artificial light DMFT index: WHO criteria (1997) Mental well-being: Rosenberg Self-esteem Scale validated in Arabic	93% brushed their teeth daily (Sig. higher in females: 98% compared with males 89%; brushing three times: Sig. higher in females: 19.6% vs. males: 13.8%; brushing at morning and evening: Sig. higher in females: 76.8% vs. males: 60.1%) Children with higher self esteem scores brushed their teeth more often NS in mean Rosenberg Self-esteem Scale score between participants with dental caries: 19.87(3…	Child's dental caries status had no significant influence on selfesteem High self-esteem is associated with increased tooth brushing frequently, suggesting a link between self-esteem and an individual’s oral health awareness	*	*	0	**	**	**	*
Kowash	2017	Ras Al Khaimah	Cross-sectional	540 healthy preschool children (526 clinically examined) Age: mean(SD): 5.1 (0.71); range: 4-6 years %Males: 54.07% %Emirati: 100%	Nurseries: random Children: unclear	Child and mother’s demographic data, children’s feeding and dietary habits, oral hygiene practices and frequency of dental visits: structured questionnaire similar to that used by the National Diet and Nutrition Survey of United Kingdom preschool children (Hinds and Gregory 1995) provided in Arabic Examination: by a trained and calibrated investigator using a mouth mirror and a torch light source…	Prevalence of caries: 74.1% Mean(SD) dmft: 3.07(0.135) (95% CI: 2.81–3.34) SIC: 13.3 (very high) CIn: 3.8% (very low) Sig. difference in frequency of visits to dentist between caries and caries-free children (every 12 months: 7.8% vs. 10%; every 6 months: 8% vs. 9.2%; when in pain: 57.8% vs. 38.5%; and never: 26.4% vs. 42.3%) Sig. difference in frequncy of tooth brushing between caries and caries…	Sig. association between frequency of visits to dentist, frequency of tooth brushing and presence of caries NS association between time of tooth brushing and frequency of sweet consumption and presence of caries The prevalence of dental decay and the mean dmft were high and the care index was extremely low There is a great need for prospective studies and community preventive programs to solve th…	*
Kowash	2015	Al Ain, Abu Dhabi	Cross-sectional	176 preschool children presented to a paediatric dentistry department; 4 %) still bottle-fed on demand Age: mean: 3.7; range: 1.5-5 years %Males: 57.3% %Emirati: 100%	Convenient	Demographic data, feeding history and dietary habits, and oral hygiene practices: structured questionnaire similar to that used by the National Diet and Nutrition Survey of the United Kingdom preschool children (Hinds and Gregory 1995) Examination: by a trained and calibrated investigator using a mouth mirror and Sirona dental unit light source Caries: BASCD criteria Oral hygiene status: by scori…	Presence of caries: 99.4% Mean: dmft: 10.9; dt: 10.2; mt: 0; ft: 0.7; dmfs: 32.1; ds: 30.3; ms: 0; fs: 1.8 Level of dental decay into dentine (excluding initial caries without cavitation): very high Poor oral hygiene: 63%; optimal/good oral hygiene: 37% Never or rarely burshed their teeth: 58% Only 1 child was given fluoride Never visited a dentist: two-thirds of children CIn: 6.4 % (very low) RI…	There is an alarmingly high level of dental decay, and high level of poor oral hygiene, lack of fluoride, and of regular dental visits Prospective studies and community preventive programmes are greatly needed to solve the continuing problem of ECC It is important that the dental health programmes should focus on educating and changing the behaviour of parents or caregivers. Moreover, the dental …	0	0	0	NA	NA	**	NA
Mahmoud	2017	Sharjah	Cross-sectional	383 mothers of preschool children attending one dental center Mean age(SD) of children: 3.49(1.63)	Exhaustive	Knowledge, attitude and practices towards children oral health: arabic version of the questionnaire adopted from Jain et al. (2014)	58.2% of mothers had adequate knowledge; 99% exhibited excellent attitude; 20% followed good practices toward their children’s oral health Sig. association between knowledge of mothers with mothers’ education (mothers with at least primary level of education: 5.18(2.15); secondary education: 5.09(1.92); university qualification: 5(1.9); illiterate: 4(1.06)) Sig. association between practice of mo…	Mothers had higher than average knowledge and excellent attitude toward their children’s oral health, but the majority had improper practices Mothers’ knowledge and practices were significantly associated with mothers’ occupation and education	0	*	0	NA	NA	**	*
Mansoor	2018	Dubai	Case-control	Cases: 84 children with Autism Spectrum Disorder (ASD) attending special needs centers (response rate: 51.6%) Mean age: 10.8 years Males: 80.7% %Emirati: NR Controls: 53 healthy children from schools in dubai and siblings of autistic children (response rate: 25.1%) Mean age: 8.8 years %Males: 54.7% %Emirati: NR	Cases: exhaustive Controls: unclear	Data on oral care at home, oral care at the dentist and access to oral care: structured questionnaire similarto other questionnaires used in similar published studies	Oral care at home: Cases: 45.2% of parents reported that their children brushed their teeth one/none 83.3% reported that their children need assistance in brushing their teeth, where assistance is mainly provided by parents (81.4%) 24.5% reported that their children always resisted; 75.5% either occasionally or rarely resisted tooth brushing 45.8% and 53% reported that their children disliked the…	More children with autism experienced difficulty in oral care at home compared with healthy children. Dislkies included feeling of the toothbrush and toothpaste More children with autism experienced difficulty accessing oral care	0	*	0	NA	NA	*	*
Pengpid	2020	National	Cross-sectional	Nationally representative sample of 24,220 school-going adolescents tooking part in 2005, 2010 and 2016 surveys of the “UAE Global School-Based Student Health Survey” Age: meadia: 14 years; interquartile range: 2 years %Males: 47.8% %Emirati: NR	Multistage cluster random	Oral hygiene (tooth brushing (≤1 time/day) during the 30 days before the survey): questionnaire	Tooth brushing <once daily: Males: 48.6% in 2005; 46.8% in 2010; 46.1% in 2016 (NS change over time in 2010 compared to 2005: aOR: 0.91; 95%CI: 0.73-1.12); NS change over time in 2016 compared to 2005: aOR: 0.83; 95%CI: 0.68-1.02) Females: 37.9% in 2005; 31.4% in 2010; 28.3% in 2016 (Sig. change over time in 2010 compared to 2005: aOR: 0.76; 95%CI: 0.63-0.93; Sig. change over time in 2016 compare…	The prevalence of inadequate oral hygiene was 48.6% among male and 37.9% among female students in 2005. While this remained unchanged among boys, a significant reduction was found among girls in 2010 (31.4%) and 2016 (283%)	*	*	*	NA	NA	*	NA
		aRR: Adjusted Relative Ratio; aOR: Adjusted Odds Ratio; BASCD: British Association for the Study of Community Dentistry; BMI: Body Mass Index; CI: Confidence Interval; CIn: Care Index; CP: Cerebral Palsy; dmfs: Decayed, Missing, and Filled Surfaces; DMFT: Decayed, Missing, and Filled Permanent Teeth; dmft: Decayed, Missing, and Filled Primary Teeth; DS: Down Syndrome; EAPD: European Academy of Pa…

## Sheet: References
Ahmad SH, Petrou MA, Alhumrani A, Hashim R, Splieth C. Prevalence of molar-incisor hypomineralisation in an emerging community, and a possible correlation with caries, fluorosis and socioeconomic status. Oral Health Prev Dent (2019) 17(4):323-7.
Al Halabi M, Al Kayoumi S, H Khamis A, Chogle S. Prevalence of Tooth Wear in Primary Dentition in School Children of Abu Dhabi, UAE. Applied Clinical Research, Clinical Trials and Regulatory Affairs (2016) 3(1):27-33.
Al Mashhadani SS. Tooth Brushing Schemes in Dubai Schools, A Step Forward in Oral Health Prevention. EC Dental Science (2017a) 11:88-94.
Al Mashhadani SS, Al Khoory T, Saleh N, Fargali K, Mathew R, Al Qasem N. National survey of the oral health status of school children in Dubai, UAE. EC Dental Science (2017b) 8:48-58.
Alnuaimi E. Oral health problems in leukaemic paediatric patients in the United Arab Emirates: a retrospective study (2016).
Al Salami A, Al Halabi M, Hussein I, Kowash M. Oral health status of pre-school children of incarcerated mothers in United Arab Emirates prison nurseries and oral health knowledge and attitudes of their caregivers. European Archives of Paediatric Dentistry (2018) 19(4):255-66.
Alantali K, Al-Halabi M, Hussein I, El-Tatari A, Hassan A, Kowash M. Changes in preschool children's oral health-related quality of life following restorative dental general anaesthesia. British Dental Journal (2020) 229(10):670-6.
Al Hashmi H, Mawlood Kowash AH, Al Halabi M. Oral health status among children with cerebral palsy in Dubai, United Arab Emirates. Journal of International Society of Preventive & Community Dentistry (2017) 7(Suppl 3):S149.
Alkhabuli JOS, Essa EZ, Al-Zuhair AM, Jaber AA. Oral Health status and treatment needs for children with special needs: A cross-sectional study. Pesquisa Brasileira em Odontopediatria e Clínica Integrada (2020) 19.
AlKhayat M. Caries survey in 3-5 year old children in Dubai Schools. Inter Ped Dent Open Acc J (2018) 1(1):1-7.
Al‐Raeesi S, Kowash M, Hassan A, Al‐Halabi M. Oral manifestations and dentofacial anomalies in β‐thalassemia major children in Dubai (UAE). Special Care in Dentistry (2018) 38(1):25-30.
Alshehhi A, Al Halabi M, Hussein I, Salami A, Hassan A, Kowash M. Enamel defects and caries prevalence in preterm children aged 5-10 years in Dubai. Libyan Journal of Medicine (2020) 15(1):1705633.
Dakhili S, Alsuwaidi NO, Saeed S, Murad SB, Mohammad D, Muttappallymyalil J, et al. Oral hygiene: association between knowledge and practice among school going children in Ajman, United Arab Emirates. American Journal of Research Communication (2014) 2(10):39-48.
El Batawi HY, Fakhruddin KS. Impact of preventive care orientation on caries status among preschool children. European journal of dentistry (2017) 11(04):475-9.
Elamin A, Garemo M, Gardner A. Dental caries and their association with socioeconomic characteristics, oral hygiene practices and eating habits among preschool children in Abu Dhabi, United Arab Emirates—the NOPLAS project. BMC oral health (2018) 18(1):1-9.
Ghaith B, Al Halabi M, Khamis AH, Kowash M. Oral health status among children with Down syndrome in Dubai, United Arab Emirates. Journal of International Society of Preventive & Community Dentistry (2019) 9(3):232.
Gopinath VK. The prevalence of dental erosion in 5-year-old preschoolers in Sharjah, United Arab Emirates. European journal of dentistry (2016) 10(02):215-9.
Gopinath VK, Rahman B, Awad MA. Assessment of gingival health among school children in Sharjah, United Arab Emirates. European journal of dentistry (2015) 9(01):036-40.
Hashim R, Williams S, Thomson W. Severe early childhood caries and behavioural risk indicators among young children in Ajman, United Arab Emirates. European Archives of Paediatric Dentistry (2011) 12(4):205-10.
Hashim R, Williams S, Thomson W. Oral hygiene and dental caries in 5‐to 6‐year‐old children in A jman, U nited A rab E mirates. International journal of dental hygiene (2013) 11(3):208-15.
Hussain G, Al-Halabi M, Kowash M, Hassan A. The prevalence and severity of molar incisor hypomineralization and molar hypomineralization in Dubai, UAE. Journal of Dentistry for Children (2018) 85(3):102-7.
Jaber MA, Sayyab M, Abu Fanas SH. Oral health status and dental needs of autistic children and young adults. Journal of investigative and clinical dentistry (2011) 2(1):57-62.
Khadri FA, Gopinath VK, Hector MP, Davenport ES. Evaluating the risk factors that link obesity and dental caries in 11–17-year-old school going children in the United Arab Emirates. European journal of dentistry (2018) 12(02):217-24.
Khadri FA, Gopinath VK, Hector MP, Davenport ES. Impact of demographic factors, obesity, and oral health status on self-esteem among school-going children in United Arab Emirates: A cross-sectional study. Journal of International Society of Preventive & Community Dentistry (2020) 10(3):329.
Kowash M, Alkhabuli J, Dafaalla S, Shah A, Khamis A. Early childhood caries and associated risk factors among preschool children in Ras Al-Khaimah, United Arab Emirates. European Archives of Paediatric Dentistry (2017) 18(2):97-103
Kowash M. Severity of early childhood caries in preschool children attending Al-Ain Dental Centre, United Arab Emirates. European Archives of Paediatric Dentistry (2015) 16(4):319-24.
Mahmoud N, Kowash M, Hussein I, Hassan A, Al Halabi M. Oral health knowledge, attitude, and practices of Sharjah mothers of preschool children, United Arab Emirates. Journal of International Society of Preventive & Community Dentistry (2017) 7(6):308.
Mansoor D, Al Halabi M, Khamis A, Kowash M. Oral health challenges facing Dubai children with Autism Spectrum Disorder at home and in accessing oral health care. European journal of paediatric dentistry (2018) 19(2):127-33.
Pengpid S, Peltzer K. Trends in the prevalence of twenty health indicators among adolescents in United Arab Emirates: cross-sectional national school surveys from 2005, 2010 and 2016. BMC pediatrics (2020) 20(1):1-11
